# Supplementary material for: First Polycipivirus and Unmapped RNA Virus Diversity in the Yellow Crazy Ant, Anoplolepis gracilipes
Source: Viruses. 2022 Sep 30;14(10):2161. doi: 10.3390/v14102161 (PMC9612232; doi:10.3390/v14102161)
Supplement: Supplementary file 1 [file viruses-14-02161-s001.zip]

Archive with 1 entries (1 files):
- viruses-1923334-supplementary.pdf
